# Supplementary material for: Mindset Moderates Healthcare Providers' Longitudinal Performance in a Digital Neonatal Resuscitation Simulator
Source: Front Pediatr. 2021 Feb 16;8:594690. doi: 10.3389/fped.2020.594690 (PMC7921319; doi:10.3389/fped.2020.594690)
Supplement: Supplementary file 1 [file Data_Sheet_1.csv]

Participant_ID	Fixed1	Fixed2	Growth1	Growth2	Mindset	test	performance	time
1001	1	1	5	5	20	Pretest	0	0
1002	2	2	5	5	18	Pretest	0	0
1003	2	2	4	4	16	Pretest	0	0
1004	2	2	4	4	16	Pretest	0	0
1005	1	2	5	5	19	Pretest	0	0
1006	2	2	4	4	16	Pretest	1	0
1007	1	1	5	5	20	Pretest	0	0
1008	2	2	4	4	16	Pretest	1	0
1009	1	1	5	5	20	Pretest	1	0
1010	1	2	4	4	17	Pretest	1	0
1011	2	3	4	4	15	Pretest	1	0
1012	1	1	5	5	20	Pretest	0	0
1013	1	1	5	5	20	Pretest	1	0
1014	2	2	5	5	18	Pretest	1	0
1015	2	2	4	4	16	Pretest	1	0
1016	1	1	5	5	20	Pretest	1	0
1017	2	2	5	5	18	Pretest	0	0
1018	2	2	4	4	16	Pretest	0	0
1019	3	2	4	4	15	Pretest	1	0
1020	2	2	4	4	16	Pretest	1	0
1021	2	2	4	4	16	Pretest	1	0
1022	2	2	4	5	17	Pretest	1	0
1023	1	1	5	5	20	Pretest	0	0
1024	2	2	4	4	16	Pretest	0	0
1025	1	1	5	5	20	Pretest	0	0
1026	2	2	4	4	16	Pretest	1	0
1027	2	2	4	4	16	Pretest	0	0
1028	2	2	4	4	16	Pretest	1	0
1029	2	2	5	5	18	Pretest	0	0
1030	1	1	5	5	20	Pretest	0	0
1031	1	1	5	5	20	Pretest	0	0
1032	1	1	5	5	20	Pretest	0	0
1033	2	2	5	5	18	Pretest	0	0
1034	1	1	4	5	19	Pretest	0	0
1035	1	1	4	5	19	Pretest	0	0
1036	2	2	4	4	16	Pretest	1	0
1037	2	2	5	5	18	Pretest	0	0
1038	2	2	4	5	17	Pretest	1	0
1039	2	1	5	5	19	Pretest	0	0
1040	1	1	4	4	18	Pretest	0	0
1041	2	2	4	4	16	Pretest	1	0
1042	2	2	4	4	16	Pretest	0	0
1043	1	1	4	4	18	Pretest	0	0
1044	2	2	4	4	16	Pretest	1	0
1045	1	1	4	5	19	Pretest	0	0
1046	2	2	5	5	18	Pretest	0	0
1047	2	2	4	4	16	Pretest	1	0
1048	2	2	5	5	18	Pretest	0	0
1049	2	2	5	5	18	Pretest	0	0
1050	2	2	4	5	17	Pretest	1	0
1001	1	1	5	5	20	Posttest	0	1
1002	2	2	5	5	18	Posttest	0	1
1003	2	2	4	4	16	Posttest	1	1
1004	2	2	4	4	16	Posttest	1	1
1005	1	2	5	5	19	Posttest	0	1
1006	2	2	4	4	16	Posttest	1	1
1007	1	1	5	5	20	Posttest	0	1
1008	2	2	4	4	16	Posttest	1	1
1009	1	1	5	5	20	Posttest	1	1
1010	1	2	4	4	17	Posttest	1	1
1011	2	3	4	4	15	Posttest	1	1
1012	1	1	5	5	20	Posttest	0	1
1013	1	1	5	5	20	Posttest	1	1
1014	2	2	5	5	18	Posttest	1	1
1015	2	2	4	4	16	Posttest	1	1
1016	1	1	5	5	20	Posttest	1	1
1017	2	2	5	5	18	Posttest	1	1
1018	2	2	4	4	16	Posttest	1	1
1019	3	2	4	4	15	Posttest	0	1
1020	2	2	4	4	16	Posttest	1	1
1021	2	2	4	4	16	Posttest	1	1
1022	2	2	4	5	17	Posttest	1	1
1023	1	1	5	5	20	Posttest	1	1
1024	2	2	4	4	16	Posttest	0	1
1025	1	1	5	5	20	Posttest	1	1
1026	2	2	4	4	16	Posttest	1	1
1027	2	2	4	4	16	Posttest	1	1
1028	2	2	4	4	16	Posttest	1	1
1029	2	2	5	5	18	Posttest	1	1
1030	1	1	5	5	20	Posttest	1	1
1031	1	1	5	5	20	Posttest	0	1
1032	1	1	5	5	20	Posttest	0	1
1033	2	2	5	5	18	Posttest	1	1
1034	1	1	4	5	19	Posttest	1	1
1035	1	1	4	5	19	Posttest	1	1
1036	2	2	4	4	16	Posttest	0	1
1037	2	2	5	5	18	Posttest	1	1
1038	2	2	4	5	17	Posttest	1	1
1039	2	1	5	5	19	Posttest	1	1
1040	1	1	4	4	18	Posttest	1	1
1041	2	2	4	4	16	Posttest	1	1
1042	2	2	4	4	16	Posttest	0	1
1043	1	1	4	4	18	Posttest	1	1
1044	2	2	4	4	16	Posttest	1	1
1045	1	1	4	5	19	Posttest	1	1
1046	2	2	5	5	18	Posttest	1	1
1047	2	2	4	4	16	Posttest	1	1
1048	2	2	5	5	18	Posttest	1	1
1049	2	2	5	5	18	Posttest	1	1
1050	2	2	4	5	17	Posttest	1	1
1001	1	1	5	5	20	Posttest2Months		2
1002	2	2	5	5	18	Posttest2Months	1	2
1003	2	2	4	4	16	Posttest2Months	1	2
1004	2	2	4	4	16	Posttest2Months	1	2
1005	1	2	5	5	19	Posttest2Months	0	2
1006	2	2	4	4	16	Posttest2Months	0	2
1007	1	1	5	5	20	Posttest2Months	0	2
1008	2	2	4	4	16	Posttest2Months	1	2
1009	1	1	5	5	20	Posttest2Months	1	2
1010	1	2	4	4	17	Posttest2Months		2
1011	2	3	4	4	15	Posttest2Months	1	2
1012	1	1	5	5	20	Posttest2Months	1	2
1013	1	1	5	5	20	Posttest2Months	1	2
1014	2	2	5	5	18	Posttest2Months	1	2
1015	2	2	4	4	16	Posttest2Months	1	2
1016	1	1	5	5	20	Posttest2Months	1	2
1017	2	2	5	5	18	Posttest2Months	1	2
1018	2	2	4	4	16	Posttest2Months		2
1019	3	2	4	4	15	Posttest2Months	1	2
1020	2	2	4	4	16	Posttest2Months	0	2
1021	2	2	4	4	16	Posttest2Months	1	2
1022	2	2	4	5	17	Posttest2Months	1	2
1023	1	1	5	5	20	Posttest2Months	1	2
1024	2	2	4	4	16	Posttest2Months	1	2
1025	1	1	5	5	20	Posttest2Months	1	2
1026	2	2	4	4	16	Posttest2Months	1	2
1027	2	2	4	4	16	Posttest2Months	0	2
1028	2	2	4	4	16	Posttest2Months	1	2
1029	2	2	5	5	18	Posttest2Months	1	2
1030	1	1	5	5	20	Posttest2Months	1	2
1031	1	1	5	5	20	Posttest2Months	1	2
1032	1	1	5	5	20	Posttest2Months		2
1033	2	2	5	5	18	Posttest2Months	0	2
1034	1	1	4	5	19	Posttest2Months	1	2
1035	1	1	4	5	19	Posttest2Months		2
1036	2	2	4	4	16	Posttest2Months	0	2
1037	2	2	5	5	18	Posttest2Months	1	2
1038	2	2	4	5	17	Posttest2Months	0	2
1039	2	1	5	5	19	Posttest2Months	0	2
1040	1	1	4	4	18	Posttest2Months	1	2
1041	2	2	4	4	16	Posttest2Months	1	2
1042	2	2	4	4	16	Posttest2Months	1	2
1043	1	1	4	4	18	Posttest2Months	0	2
1044	2	2	4	4	16	Posttest2Months	0	2
1045	1	1	4	5	19	Posttest2Months	1	2
1046	2	2	5	5	18	Posttest2Months	0	2
1047	2	2	4	4	16	Posttest2Months	0	2
1048	2	2	5	5	18	Posttest2Months	1	2
1049	2	2	5	5	18	Posttest2Months		2
1050	2	2	4	5	17	Posttest2Months		2
1001	1	1	5	5	20	Posttest5Months		3
1002	2	2	5	5	18	Posttest5Months	0	3
1003	2	2	4	4	16	Posttest5Months	0	3
1004	2	2	4	4	16	Posttest5Months	1	3
1005	1	2	5	5	19	Posttest5Months	1	3
1006	2	2	4	4	16	Posttest5Months	1	3
1007	1	1	5	5	20	Posttest5Months	1	3
1008	2	2	4	4	16	Posttest5Months	1	3
1009	1	1	5	5	20	Posttest5Months	1	3
1010	1	2	4	4	17	Posttest5Months		3
1011	2	3	4	4	15	Posttest5Months	1	3
1012	1	1	5	5	20	Posttest5Months	1	3
1013	1	1	5	5	20	Posttest5Months	1	3
1014	2	2	5	5	18	Posttest5Months	1	3
1015	2	2	4	4	16	Posttest5Months	1	3
1016	1	1	5	5	20	Posttest5Months	1	3
1017	2	2	5	5	18	Posttest5Months	1	3
1018	2	2	4	4	16	Posttest5Months		3
1019	3	2	4	4	15	Posttest5Months	1	3
1020	2	2	4	4	16	Posttest5Months		3
1021	2	2	4	4	16	Posttest5Months		3
1022	2	2	4	5	17	Posttest5Months	1	3
1023	1	1	5	5	20	Posttest5Months	1	3
1024	2	2	4	4	16	Posttest5Months	1	3
1025	1	1	5	5	20	Posttest5Months	0	3
1026	2	2	4	4	16	Posttest5Months	1	3
1027	2	2	4	4	16	Posttest5Months	0	3
1028	2	2	4	4	16	Posttest5Months	1	3
1029	2	2	5	5	18	Posttest5Months	0	3
1030	1	1	5	5	20	Posttest5Months	1	3
1031	1	1	5	5	20	Posttest5Months	0	3
1032	1	1	5	5	20	Posttest5Months		3
1033	2	2	5	5	18	Posttest5Months	0	3
1034	1	1	4	5	19	Posttest5Months	1	3
1035	1	1	4	5	19	Posttest5Months		3
1036	2	2	4	4	16	Posttest5Months	1	3
1037	2	2	5	5	18	Posttest5Months	1	3
1038	2	2	4	5	17	Posttest5Months	1	3
1039	2	1	5	5	19	Posttest5Months	1	3
1040	1	1	4	4	18	Posttest5Months	1	3
1041	2	2	4	4	16	Posttest5Months	1	3
1042	2	2	4	4	16	Posttest5Months	1	3
1043	1	1	4	4	18	Posttest5Months	0	3
1044	2	2	4	4	16	Posttest5Months	1	3
1045	1	1	4	5	19	Posttest5Months		3
1046	2	2	5	5	18	Posttest5Months	1	3
1047	2	2	4	4	16	Posttest5Months	1	3
1048	2	2	5	5	18	Posttest5Months	1	3
1049	2	2	5	5	18	Posttest5Months		3
1050	2	2	4	5	17	Posttest5Months		3
